# Supplementary material for: Effects of Zanthoxyli Pericarpium Extracts on Ligature-Induced Periodontitis and Alveolar Bone Loss in Rats
Source: Antioxidants (Basel). 2025 Sep 24;14(10):1159. doi: 10.3390/antiox14101159 (PMC12562097; doi:10.3390/antiox14101159)
Supplement: Supplementary file 1 [file antioxidants-14-01159-s001.zip]

Archive with 1 entries (1 files):
- antioxidants-3856838-supplementary.pdf
